# Supplementary material for: Bi-MOF-Derived Carbon Wrapped Bi Nanoparticles Assembly on Flexible Graphene Paper Electrode for Electrochemical Sensing of Multiple Heavy Metal Ions
Source: Nanomaterials (Basel). 2023 Jul 14;13(14):2069. doi: 10.3390/nano13142069 (PMC10386677; doi:10.3390/nano13142069)
Supplement: Supplementary file 1 [file nanomaterials-13-02069-s001.zip]

Archive with 1 entries (1 files):
- nanomaterials-2462729-supplementary.pdf
